# Supplementary material for: Chromosome Number and Genome Size Evolution in Brasolia and Sobralia (Sobralieae, Orchidaceae)
Source: Int J Mol Sci. 2022 Apr 1;23(7):3948. doi: 10.3390/ijms23073948 (PMC8999598; doi:10.3390/ijms23073948)
Supplement: Supplementary file 1 [file ijms-23-03948-s001.zip]

Archive with 4 entries (4 files):
- Figure S1.tif
- Figure S2.tif
- Figure S3.tif
- ijms-1639239-supplementary.pdf
